# Supplementary material for: Evaluating post 2024 election scenarios for the UK based on political party manifestos
Source: PLoS One. 2025 May 22;20(5):e0324942. doi: 10.1371/journal.pone.0324942 (PMC12097625; doi:10.1371/journal.pone.0324942)
Supplement: S1 File — Values before and after literature search are given, as are key supporting references. (XLSX) [file pone.0324942.s001.xlsx]

## Sheet: Sheet1
Edge	Current value	Revised value	Justification and reference
53 Windfall.tax->Economic.growth 276	-1	-1	Crude oil companys slow down investment programmes due to windfall tax: https://www.bbc.com/news/business-60295177
354 Cost.of.living->Crime 277	-2	-2	Higher cost of living leads to higher crime rate: https://news.uoguelph.ca/2024/04/commentary-rising-cost-of-living-and-rising-crime-theyre-connected/
355 National.security->Biodiversity 277	-1	-1	Threats to conservation from national security interests - Nowak et al. 2024. DOI: 10.1111/cobi.1419
356 Windfall.tax->Corporate.tax 277	-2	-2	A windfall tax is a levy imposed by a government on corprate businesses that have benefited from something they were not responsible for. Therefore they increase corporate taxes on private companys too: https://www.bbc.com/news/business-60295177
357 Corporate.tax->Private.investment 278	-2	-2	Corprate tax is likely to affect private investment through increasing the cost of capital, hence reducing the desired stock of capital and investment - Vergara 2010. DOI: 10.1080/00036840701720747
358 Public.sector.pay->Health_Wellbeing 278	1	1	Higher pay is consistently associated with better health and wellbeing. https://biz.source.colostate.edu/new-research-solidifies-link-between-higher-pay-better-health/
359 Skills.gaps->Agriculture 278	-1	-1	Skills required for agricultural work. A gap in these skills will impact the agricultural sector. https://journals.co.za/doi/abs/10.10520/ejc-farmweek-v2021-n21023-a12
360 Youth.clubs->Skills.gaps 278	-1	-1	Youth clubs increase young people's skills and may help to close skills gap - Chavula et al. 2021. DOI: 10.1080/17441692.2021.1893371
361 Nationalisation->Private.health.care 279	-3	-3	Nationalisation of health care will result a decline in the use of private health care - Walpol 2019. DOI: 10.12927/hcpol.2019.26071
362 Pensions->Treasury.funds 279	-3	-3	Cost of pensions to treasury. E.g "UK State Pension Bill May Cost Treasury £10 Billion More in 2024" : https://www.bloomberg.com/news/articles/2023-08-15/uk-state-pension-bill-may-cost-treasury-10-billion-more-in-2024?embedded-checkout=true
363 Private.health.care->Public.sector.pay 279	-1	-1	Removal of skilled workers from public sector -Colley and Price 2010: DOI: 10.1111/j.1467-8500.2010.00676.x
364 Public.sector.pay->Agriculture 279	-1	-1	If public sector pay increases, workers from the agricultural industry may choose to move jobs to the public sector. https://www.theguardian.com/environment/2022/aug/15/pounds-60m-in-uk-crops-left-to-rot-lack-of-workers-nfu-farming
365 Public.sector.pay->Private.health.care 279	-2	-2	Public sector pay influences private sector employment, and it is harder to recruit staff if public sector is paying well: https://www.ecb.europa.eu/pub/pdf/scpwps/ecbwp971.pdf
366 Universities->NHS 279	2	2	Positive relationship due to the partnerships between universities and the NHS - Chantler et al. 2001. DOI: 10.5367/00000000110129538
367 National.security->Carbon 280	1	1	High energy use from military vehicles - Földesi et al. 2022. DOI: 10.3390/en15134791
368 Refuges->Crime 280	1	1	Crime rates were not affected during the year of refugee arrival, but there was an increase in crime rates one year later - Kayaoglu 2022. DOI: https://doi.org/10.1016/j.worlddev.2022.105858
369 Universities->Employment 280	2	2	Employment growth is faster in regions housing a university compared to non-university - Eriksson et al. 2013. DOI: 10.1080/09654313.2013.849227
370 Economic.growth->Employment 281	3	3	Empirical studies highlight that economic growth tends to be positively associated with job creation: https://www.enterprise-development.org/what-works-and-why/evidence-framework/link-between-employment-and-economic-growth/
371 House.building->Health_Wellbeing 281	2	2	The independent Marmot Review (2010) said housing is a “social determinant of health’” meaning it can affect physical and mental health inequalities throughout life. Therefore more available housing will increase health and wellbeing: https://commonslibrary.parliament.uk/research-briefings/cdp-2022-0170/
372 National.service->Apprentices 281	1	2	Army offers qualification like apprenticeships to support development. https://jobs.army.mod.uk/regular-army/what-you-get/apprenticeships-skills/	Skills for Life: How Army apprenticeships can empower careers | The British Army (mod.uk)	THE BRITISH ARMY IS THE LARGEST EMPLOYER PROVIDER OF APPRENTICESHIPS IN THE UK. - Careers St Peters RC High School (sphs.uk.com)
373 Road->Economic.growth 281	2	2	Public transportation enhances accessibility, which over time influences economic growth. C. Vitrano, C. Lindkvist. Justice in regional transport planning through the Lens of Iris Marion young. Plan. Pract. Res., 37 (2022), pp. 564-580, 10.1080/02697459.2021.1874637
374 Agriculture->Legal.immigration 282	3	3	Migration is integral to farming, creating a co-dependence between food production and flexible non-local labor. https://doi.org/10.1016/j.jrurstud.2023.103111
375 NHS->Public.sector.pay 282	2	2	The NHS budget will grow by 0.2% in 2024/25, not growing fast enough to keep up demand with staff payment. https://www.bma.org.uk/advice-and-support/nhs-delivery-and-workforce/funding/health-funding-data-analysis	NHS budget for 2024/25 includes an allocation for a 2% pay increase for staff. https://www.england.nhs.uk/long-read/planning-guidance-and-budget-for-2024-25/
376 Private.health.care->Inequality 282	3	3	Richer individuals using private health care benefit from earlier interventions, more frequent specialist visits, etc. Cookson, R., Propper, C., Asaria, M. and Raine, R. (2016), Socio-Economic Inequalities in Health Care in England†. Fiscal Studies, 37: 371-403. https://doi.org/10.1111/j.1475-5890.2016.12109
377 National.security->Public.sector.pay 283	2	2	Defense spending influences the UK by supporting 260,000 UK jobs and investing ~£20 billion annually into UK industries. https://www.gov.uk/government/collections/how-defence-contributes-to-the-prosperity-of-the-uk
378 Refuges->Legal.immigration 283	4	4	In November 2022 there were 231,597 refugees in the UK. https://www.unhcr.org/uk/asylum-uk	Permission to stay in the UK is for up five years, then they can apply to settle in the UK.
379 Schools->Private.investment 285	1	1	Private investors more likely to invest if schools are doing well - e.g. "Public education – it’s the best investment we can make": https://peopleforeducation.ca/our-work/public-education-its-the-best-investment-we-can-make/
380 Agriculture->Green.Jobs 286	1	1	The agricultural sector accounts for approximately 11% of the UK’s total GHG emissions: https://www.gov.uk/government/statistics/agri-climate-report-2023/agri-climate-report-2023 https://assets.publishing.service.gov.uk/government/uploads/system/uploads/attachment_data/file/1051407/2020-final-emissions-statistics-one-page-summary.pdf	Green jobs types in this sector include nature restoration, agroforestry and sustainable farming. https://media.nesta.org.uk/documents/Green_jobs__rapid_evidence_review_report.pdf
381 Agriculture->National.security 287	2	2	The Border Target Operating Model implements new controls safeguarding against diseases, protecting agriculture and ensuring food supply. https://www.gov.uk/government/news/new-border-controls-to-protect-the-uk-against-security-and-biosecurity-threats-and-ensure-smooth-flow-of-goods	Government makes changes to improve biosecurity at UK’s border - Farmers Guide
382 Refuges->Treasury.funds 287	-2	-2	In 2022, the UK allocated £3,690 million of its aid budget to UK-based refugees, with £2,382 million managed by the Home Office for food and shelter, and £775 million spent on scholarships and administrative costs. https://commonslibrary.parliament.uk/research-briefings/cbp-9663/
383 Biodiversity->Health_Wellbeing 288	2	2	The perception of biodiversity is linked to positive short-term effects on mental health and well-being. Rozario, K., Oh, R.R.Y., Marselle, M., Schröger, E., Gillerot, L., Ponette, Q., Godbold, D., Haluza, D., Kilpi, K., Müller, D. and Roeber, U., 2024. The more the merrier? Perceived forest biodiversity promotes short‐term mental health and well‐being—A multicentre study. People and Nature, 6(1)…	Engaging children in weekly nature activities at school improved their perception of biodiversity, enhanced their well-being and resilience and more: Montgomery, L.N., Gange, A.C., Watling, D. and Harvey, D.J., 2024. Children’s perception of biodiversity in their school grounds and its influence on their wellbeing and resilience. Journal of Adventure Education and Outdoor Learning, 24(2), pp.187-…	Although there is substantial evidence linking green and blue space exposure to human health, the connections between biodiversity and health are less clear. Robinson, J.M., Breed, A.C., Camargo, A., Redvers, N. and Breed, M.F., 2024. Biodiversity and human health: A scoping review and examples of underrepresented linkages. Environmental Research, p.118115.
384 Private.investment->Public.sector.pay 288	-1	-1	More money in private sector results relative pay decreases in public sector: https://ec.europa.eu/economy_finance/publications/economic_paper/2013/pdf/ecp508_en.pdf
385 Public.sector.pay->Treasury.funds 288	-4	-4	Pay is major component of government expenditure	CBP-8037.pdf (parliament.uk)
386 Average.income->House.building 289	2	2	In England, the average home costs £275,000, while the average income is £33,000, resulting in a price-to-income ratio of 8.4. https://www.ons.gov.uk/peoplepopulationandcommunity/housing/bulletins/housingpurchaseaffordabilitygreatbritain/2022#:~:text=Affordability%20of%20the%20average%20home%20across%20the%20UK,-In%20the%20financial&text=in%20England%2C%20%C2%A3275%2C000%20for,income%20(a%20ratio…	As of November 30, 2022, the average house in the UK costs approximately nine times the average earnings. https://www.schroders.com/en-gb/uk/individual/insights/what-174-years-of-data-tell-us-about-house-price-affordability-in-the-uk/
387 Agriculture->Zero.hour 290	3	3	1 in 12 of the people working in “elementary” occupations, including agricultural workers are on zero hours contracts. https://www.resolutionfoundation.org/comment/the-uks-tight-labour-market-and-zero-hours-contracts/	3.7% of all employees in the UK doing production work (including agriculture) are on a zero hours contract. https://www.statista.com/statistics/407833/share-zero-hour-contracts-industry/
388 Economic.growth->Carbon 291	3	3	Strong links found between these nodes in previous models - Stafford et al. 2020 - https://doi.org/10.1016/j.envsci.2020.07.008
389 Road->Carbon 293	3	3	In the UK, transport accounted for 23 % of emissions in 2022. Climate Change Committee 2023 Progress Report to Parliament https://www.theccc.org.uk/publication/2023-progress-report-to-parliament/
390 Schools->Public.sector.pay 293	2	2	Schools' funding must increase sufficiently to cover the rising costs driven primarily by teacher and support staff. https://assets.publishing.service.gov.uk/media/65e0bd972f2b3b001c7cd7e1/Schools_costs_technical_note_2023_to_2025.pdf	https://ifs.org.uk/articles/what-happening-school-funding-and-costs-england
391 Private.investment->Pensions 295	2	2	New investment instruments specifically designed for pension schemes to facilitate investment in the UK's most promising high-growth companies. https://www.gov.uk/government/news/320-million-plan-to-usher-innovation-and-deliver-mansion-house-reforms
392 House.building->Apprentices 300	2	2	The availability of homes in the area of study will be impacting how many apprentices the city may get. Plan, A.S.P., AFFORDABLE HOMES & JOBS FOR LONDON.	Also: https://www.fenews.co.uk/student-view/increasing-demand-and-rental-costs-for-student-accommodation-create-barriers-to-higher-education-pwc-analysis/
