# Supplementary material for: Evaluating post 2024 election scenarios for the UK based on political party manifestos
Source: PLoS One. 2025 May 22;20(5):e0324942. doi: 10.1371/journal.pone.0324942 (PMC12097625; doi:10.1371/journal.pone.0324942)
Supplement: S2 File — (ZIP) [file pone.0324942.s002.zip]

Archive with 11 entries (10 files):
- Sup Mat 2/
- Sup Mat 2/.Rhistory
- Sup Mat 2/BBN.csv
- Sup Mat 2/Cons.csv
- Sup Mat 2/Green.csv
- Sup Mat 2/Lab.csv
- Sup Mat 2/LD.csv
- Sup Mat 2/Ref.csv
- Sup Mat 2/analysis_commented.r
- Sup Mat 2/Histogram.csv
- Sup Mat 2/desktop.ini
