# Supplementary material for: Evaluating post 2024 election scenarios for the UK based on political party manifestos
Source: PLoS One. 2025 May 22;20(5):e0324942. doi: 10.1371/journal.pone.0324942 (PMC12097625; doi:10.1371/journal.pone.0324942)
Supplement: S2 File — (ZIP) [file pone.0324942.s002.zip › Sup Mat 2/BBN.csv]

	Income tax	Green taxation	Corporate tax	National service	Zero hour	Treasury funds	House building	Windfall tax	Nationalisation	Private investment	Youth clubs	Judicial changes	Apprentices	Financial markets	Road	Rail	Water_Sewage	Schools	Police	Universities	Private health care	National security	Cost of living	Refuges	Legal immigration	NHS	Economic growth	Inflation	Average income	Inequality	Employment	Carbon	BiodiversityV	Pollution	Health_Wellbeing	Crime	Skills gaps	Public sector pay	Pensions	Green Jobs	AgricultureV	Foreign aid	Fishing	VAT	Social care	Child care	Benefits	Quantitative easing	LibDem
Income tax						3																							-2	-3									-1
Green taxation						2	-1																				-1		-1	-2										3	-2
Corporate tax						3				-2				-2													-2		-1	-2	-2
National service					-1								1						1						-1	1				-1					1	-1	-2			1	2				2	2
Zero hour										2																			-2	3	2				-2				-3		2				1	2
Treasury funds														3														-1
House building													2		-1	-1	-2	-2	-1							-1	2			-1	2	2	-2	3	2					2	-1
Windfall tax						2								-1													-1	1				-3	1	-2
Nationalisation						-3				-2				-2	3	3	3				-3		-1								2								2	2					2	2
Private investment							3		-3		1		2	3	1	2	2	1		1	3					2	3				3						-2	-1	2	2	2				1	2
Youth clubs						-1												2												-2					2	-1	-1								2	2
Judicial changes						-2													1																	-1
Apprentices						-1	2			2					1	1	1		1		1					2				-2	3						-3			3	2		2		2	2
Financial markets										2																	3	1											3
Road						-2				2						-2											2				2	3	-3	3						-1	1
Rail						-2				1					-2												1				2	1	-1							2
Water_Sewage						-2				2													3				1				2		2	-3						3	2
Schools						-3				1										2											2				2	-2	-3	2		1					1	2
Police						-2																									1					-3		2							1	1
Universities						-2				2															3	2	2		2	-1	2						-3	2		2
Private health care									-1	2													2			1				3	1				1		2	-1
National security						-2							1											-2							1	1	-1	1		-1	-1	2		1
Cost of living																				-2	-3				-2		-1		-2	3					-2	2											-1
Refuges					2	-2	2					3						-1	-1			-2			4	-1			-1	3	1				-1	2
Legal immigration	1	1					2					1						-1		3		-1				-2			1		2						-2	1		1	2		1		2	2
NHS						-3														1	-2				1				1	-2	2				4		2	2		1					2
Economic growth						3																							2	-1	3	3	-3	3					2			2
Inflation										-2				-2									3						-2	2	-2							-2	-2								-1
Average income	2						2							1							2				2		3	1		-1		2	-2	2	2	-1		2	2						2	2
Inequality																					1											2	-2	2	-2	2	2	-1	-1	-2
Employment	2													2											2		2									-2		2	2	1	2		1				-4
Carbon																						-1											-1	1	-1
BiodiversityV																																-2		-3	2						-1
Pollution																									-1	-2						1	-3		-3						-2		-2
Health_Wellbeing																										2				-2	2					-1	-2
Crime																			-3																-2
Skills gaps										-2			2							-2	-1	-1			3	-3				3	-3					2		-1		-3	-1		-1		-2	-1
Public sector pay	1					-4				1								2	2	2	-2	1	-1			2	1		1	-2					1				2		-1		-1		1	1
Pensions	1					-3															1						1			-3					2												-1
Green Jobs						-2				2						2	3			1					1	1			2	-2	3	-3	3	-3							-2		-2
AgricultureV					3		-2			1			2				-3					2			3					-3	3	3	-4	4		2				1
Foreign aid						-2																2		-2	-2															1
Fishing					2					1																					1	1	-3
VAT		-1				3																	2						-2	-1
Social care					1	-3												1						1	1	3				-3	1				3	-3										2	2
Child care					2	-2					2							3					-2			1				-3	3				2		-2								1		2
Benefits					-2	-4															-1								-2	-1	-1				3	-1										2
Quantitative easing						3								-3														2
LibDem	-2		2		-2		4	2	1	2			3		-2	3	4	2	1	2	-1	2		1	2	2						-3	4	-3	2				3		1	1	-1		2	1	2
Labour	1		-1		-4	1	4	3	2	4	2	3	3	2	3	2	1	2	2	1	1	2	-2	-2	-2	1	1		1	-2	1	-2	1		2	-2			1	3	1	1			1	2
Conservative	-1	-1		2		1	4	1		1		2	2		3	1		1	1	-2		2		-1	-2	2			1			1		3		-1	-2		2		2		1	-1	2	3	-2
Green	3	2			-1		3	2	3	2		-1	2	-3	-3	3	3	1		2				2	3	4			2	-2		-3	3	-2	2	-1				3	-1	3	-2	-1	4	4	3	2
Reform	-2	-3	-2		2	1	2			2		3	2		3	-1			3	-3	3	2	-1	-2	-2	1				1	1	4	-3	2	-1	-2	-1	-1		-3	2	-3	2	-2	-1		-2	-2
[truncated: 4 more columns]
