# Supplementary material for: Evaluating post 2024 election scenarios for the UK based on political party manifestos
Source: PLoS One. 2025 May 22;20(5):e0324942. doi: 10.1371/journal.pone.0324942 (PMC12097625; doi:10.1371/journal.pone.0324942)
Supplement: S2 File — (ZIP) [file pone.0324942.s002.zip › Sup Mat 2/Green.csv]

Increase	Node
0	Income tax
0	Green taxation
0	Corporate tax
0	National service
0	Zero hour
0	Treasury funds
0	House building
0	Windfall tax
0	Nationalisation
0	Private investment
0	Youth clubs
0	Judicial changes
0	Apprentices
0	Financial markets
0	Road
0	Rail
0	Water_Sewage
0	Schools
0	Police
0	Universities
0	Private health care
0	National security
0	Cost of living
0	Refuges
0	Legal immigration
0	NHS
0	Economic growth
0	Inflation
0	Average income
0	Inequality
0	Employment
0	Carbon
0	Biodiversity
0	Pollution
0	Health_Wellbeing
0	Crime
0	Skills gaps
0	Public sector pay
0	Pensions
0	Green Jobs
0	Agriculture
0	Foreign aid
0	Fishing
0	VAT
0	Social care
0	Child care
0	Benefits
0	Quantitative easing
0	LibDem
0	Labour
0	Conservative
4	Green
0	Reform
