# Supplementary material for: Evaluating post 2024 election scenarios for the UK based on political party manifestos
Source: PLoS One. 2025 May 22;20(5):e0324942. doi: 10.1371/journal.pone.0324942 (PMC12097625; doi:10.1371/journal.pone.0324942)
Supplement: S2 File — (ZIP) [file pone.0324942.s002.zip › Sup Mat 2/analysis_commented.r]

library(bbnet)

my_BBN <- read.csv('BBN.csv', header=T) # Read in model interaction file

LD <- read.csv('LD.csv', header = T) # read in 'prior' values for each party - see section 2.4 of manuscript for more details of how this is implimented 
Cons<- read.csv('Cons.csv', header = T)
Lab<-read.csv('Lab.csv', header = T)
Green<-read.csv('Green.csv', header = T)
Refo<-read.csv('Ref.csv', header = T)

bbn.sensitivity(my_BBN, boot_max=10000, 'Crime', 'Carbon', 'Inflation','Refuges') 
### model sensitivity analysis - identifying those edge weights which have the biggest influence on the named nodes. 
### sensitivity analysis is based on random changes to model values, and outputs may not be identical to those in Supp Material 1.
### Note this sensitivty analysis is based on 10000 runs of the model and will take several hours to run

bbn.predict(bbn.model = my_BBN, priors1 = Lab, priors2=Cons, priors3=LD, priors4=Refo, priors5=Green,  figure = 2, font.size=5, boot_max = 1) 
### Outputs of the model - raw data provided in R window used for subsequent ranking of political parties


### Histogram production

his <- read.csv('Histogram.csv', header=T) 

ggplot(his, aes( x= Green ) ) + 
  geom_histogram( binwidth = 1, fill="black", col="grey" )
ggplot(his, aes( x= Reform ) ) + 
  geom_histogram( binwidth = 1, fill="black", col="grey" )
ggplot(his, aes( x= Liberal.Democrat ) ) + 
  geom_histogram( binwidth = 1, fill="black", col="grey" )
ggplot(his, aes( x= Conservative) ) + 
  geom_histogram( binwidth = 1, fill="black", col="grey" )
ggplot(his, aes( x= Labour ) ) + 
  geom_histogram( binwidth = 1, fill="black", col="grey" )
