# Supplementary material for: Evaluating post 2024 election scenarios for the UK based on political party manifestos
Source: PLoS One. 2025 May 22;20(5):e0324942. doi: 10.1371/journal.pone.0324942 (PMC12097625; doi:10.1371/journal.pone.0324942)
Supplement: S2 File — (ZIP) [file pone.0324942.s002.zip › Sup Mat 2/Histogram.csv]

	Green	Reform	Liberal Democrat	Conservative	Labour
Income tax - lowest	1	4	4	3	2
Green tax - lowest	1	5	2	4	3
Corporate tax - lowest	2	5	1	2	4
National tax - lowest	2	2	2	1	2
Zero hour - lowest	3	1	4	2	5
Treasury funds - highest	1	3	2	3	3
House building - highest	2	1	3	3	3
Windfall tax - lowest	2	5	2	4	1
Nationalisation - highest	5	3	2	1	3
Private investment - highest	2	2	2	1	5
Youth clubs - highest	4	1	2	3	5
Judicial changes - most restrictive	1	4	2	3	4
Apprentices - highest	1	3	4	1	5
Financial markets - securest	1	4	2	3	5
Road - highest	1	3	2	3	3
Rail - highest	4	1	4	2	3
Water&Sewage improved	4	2	5	1	2
Schools - improvement	2	1	4	2	4
Police - perfom better	1	5	2	2	4
Universities - performance	5	1	4	2	3
Private health care - increased	2	5	1	3	4
National security - highest	1	2	2	2	5
Cost of living - lowest	2	3	1	4	5
Refuges - lowest	1	4	2	3	4
Legal immigration -lowest	1	3	2	3	3
NHS - best performing	5	1	3	3	1
Economic growth -highest	4	1	2	3	5
Inflation - lowest	2	5	1	4	3
Average income - highest	5	1	2	3	3
Inequality -lowest	4	1	3	2	4
Employment - highest	3	4	2	1	4
Carbon - lowest	4	1	4	2	3
Biodiversity -highest	4	1	5	2	3
Pollution - lowest	4	2	5	1	3
Health&Wellbeing - highest	3	1	3	2	5
Crime -lowest	2	4	1	2	4
Skills gaps - smallest	1	4	2	5	3
Public sector pay - highest	5	1	4	2	3
Pensions - highest	2	1	5	4	3
Green Jobs - most	3	1	5	2	3
Agriculture - highest	1	4	2	4	2
Foreign aid - highest	5	1	3	2	4
Fishing - highest	1	5	2	4	3
VAT - lowest	3	5	1	3	1
Social care - highest	5	1	3	3	2
Child care - highest	5	1	2	4	3
Benefits - highest	5	1	4	1	3
Quantitative easing - lowest	1	5	2	2	2
